# Supplementary material for: Characterization of the complete chloroplast genome and comparative analysis of the phylogeny and codon usage bias of three Yunnan wild rice species
Source: Front Plant Sci. 2025 Jul 2;16:1555104. doi: 10.3389/fpls.2025.1555104 (PMC12264640; doi:10.3389/fpls.2025.1555104)
Supplement: Supplementary file 1 [file DataSheet1.zip › Supplementary Table 2.xlsx]

## Sheet: Sheet１
Supplementary Table 2. The gene ENC ratio of chloroplast genome of three Yunnan wild rice species
Oryza rufipogon			ENC ratio range	Oryza officinalis			ENC ratio range	Oryza granulata			ENC ratio range	Oryza sativa			ENC ratio range
Genes	Category	ENC ratio		Oryza officinalis	Category	ENC ratio		Genes	Category	ENC ratio		Genes	Category	ENC ratio
ndhE	Photosynthesis	-0.176908	[-0.2,-0.05)	ndhE	Photosynthesis	-0.194001	[-0.2,-0.05)	ndhC	Photosynthesis	-0.114127	[-0.2,-0.05)	ndhE	Photosynthesis	-0.176908	[-0.2,-0.05)
ndhC	Photosynthesis	-0.122179		ndhC	Photosynthesis	-0.133451		rpl14	Self-replication	-0.0763763		ndhC	Photosynthesis	-0.122179
rpl14	Self-replication	-0.0922919		rpl14	Self-replication	-0.0987194		ycf3	Unknown function	-0.069846		rpl14	Self-replication	-0.0922919
ycf3	Unknown function	-0.0738883		rpl20	Self-replication	-0.0875717		rpl20	Self-replication	-0.0676864		ycf3	Unknown function	-0.0738883
rpl20	Self-replication	-0.0455067	[-0.05,0.05)	ycf3	Unknown function	-0.0870034		infA	Other genes	-0.0307639	[-0.05,0.05)	rpl20	Self-replication	-0.03174	[-0.05,0.05)
infA	Other genes	-0.0256046		infA	Other genes	-0.0256046	[-0.05,0.05)	ndhE	Photosynthesis	-0.0304393		infA	Other genes	-0.0256046
ndhI	Photosynthesis	-0.0224873		ndhI	Photosynthesis	-0.0224873		atpE	Photosynthesis	-0.0180653		ndhI	Photosynthesis	-0.0224873
rps7	Self-replication	-0.01432		rps7	Self-replication	-0.01432		rps4	Self-replication	-0.000507402		rps7	Self-replication	-0.01432
rps4	Self-replication	-0.0108722		rps4	Self-replication	-0.0108722		rps7	Self-replication	0.011327		rps4	Self-replication	-0.0108722
rpoC2	Self-replication	0.015333		atpE	Photosynthesis	0.00736506		ndhI	Photosynthesis	0.0120559		rpoC2	Self-replication	0.0149568
rpoC1	Self-replication	0.0181082		rpoC2	Self-replication	0.0115704		rpoA	Self-replication	0.0282987		rpoC1	Self-replication	0.0181082
rps3	Self-replication	0.0184919		rps3	Self-replication	0.0127736		cemA	Other genes	0.0336317		rps3	Self-replication	0.0184919
atpE	Photosynthesis	0.019001		rpoC1	Self-replication	0.0161928		rpoC1	Self-replication	0.0412372		atpE	Photosynthesis	0.019001
petD	Photosynthesis	0.0219254		ndhK	Photosynthesis	0.0212123		rpoC2	Self-replication	0.0503723	[0.05,0.15)	ndhH	Photosynthesis	0.028227
ndhA	Photosynthesis	0.0284969		rpoA	Self-replication	0.0269528		rps3	Self-replication	0.0505553		ndhA	Photosynthesis	0.0284969
ndhK	Photosynthesis	0.0361687		ndhH	Photosynthesis	0.0336061		atpI	Photosynthesis	0.0566094		ndhK	Photosynthesis	0.0361687
rpoA	Self-replication	0.0371132		ndhA	Photosynthesis	0.0355617		rps2	Self-replication	0.0687902		rpoA	Self-replication	0.0411189
ndhH	Photosynthesis	0.0374289		ccsA	Other genes	0.0413004		ndhH	Photosynthesis	0.0750642		ndhF	Photosynthesis	0.0449616
ndhF	Photosynthesis	0.0438529		ndhF	Photosynthesis	0.0432127		ndhA	Photosynthesis	0.076231		rpoB	Self-replication	0.0477577
ccsA	Other genes	0.0452522		rpoB	Self-replication	0.0480602		rps12	Self-replication	0.0792472		ccsA	Other genes	0.0501919	[0.05,0.15)
rpoB	Self-replication	0.0468169		psaB	Photosynthesis	0.0568704	[0.05,0.15)	rpoB	Self-replication	0.0819922		matK	Other genes	0.0564231
rps12	Self-replication	0.047082		matK	Other genes	0.0646787		petD	Photosynthesis	0.082499		petD	Photosynthesis	0.0607653
matK	Other genes	0.0549317	[0.05,0.15)	rbcL	Photosynthesis	0.0657692		ndhF	Photosynthesis	0.0884347		rbcL	Photosynthesis	0.0622105
rbcL	Photosynthesis	0.0622105		atpF	Photosynthesis	0.0711302		clpP	Other genes	0.090367		psaB	Photosynthesis	0.0638087
psaB	Photosynthesis	0.0638087		petA	Photosynthesis	0.0724578		atpF	Photosynthesis	0.0912659		rps12	Self-replication	0.0639226
atpI	Photosynthesis	0.0721838		ndhJ	Photosynthesis	0.0726984		psaB	Photosynthesis	0.0939993		atpI	Photosynthesis	0.0721838
ndhJ	Photosynthesis	0.0726984		petD	Photosynthesis	0.0762707		ndhK	Photosynthesis	0.0942108		ndhJ	Photosynthesis	0.0726984
petA	Photosynthesis	0.0753287		psaA	Photosynthesis	0.0781017		ndhJ	Photosynthesis	0.0985283		petA	Photosynthesis	0.0753287
psaA	Photosynthesis	0.0763123		clpP	Other genes	0.078593		atpB	Photosynthesis	0.100725		psaA	Photosynthesis	0.0763123
atpF	Photosynthesis	0.0765666		psbB	Photosynthesis	0.0800494		matK	Other genes	0.106141		atpF	Photosynthesis	0.0765666
clpP	Other genes	0.0770435		atpI	Photosynthesis	0.0801988		rps11	Self-replication	0.106385		clpP	Other genes	0.0770435
psbB	Photosynthesis	0.0772842		rpl22	Self-replication	0.0832401		petA	Photosynthesis	0.10776		psbB	Photosynthesis	0.0772842
rpl22	Self-replication	0.0893147		rps2	Self-replication	0.0923655		psbB	Photosynthesis	0.108588		rpl22	Self-replication	0.0893147
atpB	Photosynthesis	0.091223		cemA	Other genes	0.0946658		rbcL	Photosynthesis	0.10866		atpB	Photosynthesis	0.091223
rps2	Self-replication	0.0914788		atpB	Photosynthesis	0.0965182		psaA	Photosynthesis	0.11735		rps2	Self-replication	0.0914788
cemA	Other genes	0.093536		rps11	Self-replication	0.100931		atpA	Photosynthesis	0.118165		cemA	Other genes	0.093536
rps11	Self-replication	0.100072		rps12	Self-replication	0.106361		ccsA	Other genes	0.122276		rps11	Self-replication	0.100072
ndhD	Photosynthesis	0.103025		ndhD	Photosynthesis	0.10866		ndhB	Photosynthesis	0.140623		ndhD	Photosynthesis	0.106931
psbC	Photosynthesis	0.107081		psbC	Photosynthesis	0.110878		rps18	Self-replication	0.154256	[0.15,0.25)	atpA	Photosynthesis	0.117703
ycf68	Unknown function	0.107273		atpA	Photosynthesis	0.11503		ndhG	Photosynthesis	0.154506		ndhG	Photosynthesis	0.118154
atpA	Photosynthesis	0.117703		ndhG	Photosynthesis	0.118154		ndhD	Photosynthesis	0.156512		ndhB	Photosynthesis	0.132553
ndhG	Photosynthesis	0.118154		psbD	Photosynthesis	0.119981		rpl22	Self-replication	0.159366		ycf4	Unknown function	0.143819
psbD	Photosynthesis	0.120994		ndhB	Photosynthesis	0.130399		ycf4	Unknown function	0.169296		rps8	Self-replication	0.165799	[0.15,0.25)
ndhB	Photosynthesis	0.129466		petB	Photosynthesis	0.135787		psbD	Photosynthesis	0.170576		rps18	Self-replication	0.172045
ycf4	Unknown function	0.143819		ycf4	Unknown function	0.141382		rps8	Self-replication	0.174678		petB	Photosynthesis	0.189471
rps8	Self-replication	0.165799	[0.15,0.25)	rps8	Self-replication	0.166193	[0.15,0.25)	psbC	Photosynthesis	0.176242		rps14	Self-replication	0.20971
rps18	Self-replication	0.172045		rps18	Self-replication	0.18852		petB	Photosynthesis	0.182622		rpl16	Self-replication	0.232093
accD	Other genes	0.184401		rps14	Self-replication	0.20971		rpl16	Self-replication	0.24951		psbA	Photosynthesis	0.246511
petB	Photosynthesis	0.189471		rpl16	Self-replication	0.226082		rps14	Self-replication	0.25073	[0.25,0.35)
rps14	Self-replication	0.20971		psbA	Photosynthesis	0.250694	[0.25,0.35)	psbA	Photosynthesis	0.289838
rpl16	Self-replication	0.232093
psbA	Photosynthesis	0.246511
